# Supplementary material for: Mutation in the Endo-β-1,4-glucanase (KORRIGAN) Is Responsible for Thick Leaf Phenotype in Sorghum
Source: Plants (Basel). 2022 Dec 15;11(24):3531. doi: 10.3390/plants11243531 (PMC9780866; doi:10.3390/plants11243531)
Supplement: Supplementary file 1 [file plants-11-03531-s001.zip]

Archive with 1 entries (1 files):
- plants-2090475-supplementary.pdf
